# Supplementary material for: Deciphering the dose-dependent effects of thymoquinone on cellular proliferation and transcriptomic changes in A172 glioblastoma cells
Source: PLoS One. 2025 Jan 28;20(1):e0318185. doi: 10.1371/journal.pone.0318185 (PMC11774404; doi:10.1371/journal.pone.0318185)
Supplement: S1 Table — Summary of data quality, filtration, and mapping of A172 glioblastoma cells treated with control, 2.5 μM, and 5 μM TQ for 24 hours. (XLSX) [file pone.0318185.s009.xlsx]

## Sheet: Sheet1
S1 Table. Data Quality and Mapping Summary. Summary of data quality, filtration, and mapping of A172 glioblastoma cells treated with control, 2.5 µM, and 5 µM TQ for 24 hours.
Sample Name	No. of Raw reads	Sequence length (bp)	No. of Filtered reads	GC %	No. of Uniquely mapped reads	Mapping percentage (uniquely mapped)
Control_1	26712260	75	23196526	49	22218462	95.8
Control_2	31107086	75	26775248	49	25529068	95.3
Control_3	24403444	75	20604284	48	19649734	95.4
Control_4	29783142	75	25852334	49	24565046	95
2.5µM_1	31071382	75	27008588	49	25752932	95.4
2.5µM_2	30202594	75	25898660	48	24596670	95
2.5µM_3	30964912	75	26766406	49	25440878	95
2.5µM_4	32187674	75	27893292	48	26696168	95.7
5µM_1	31265636	75	27148108	48	25957546	95.6
5µM_2	29513348	75	25496706	49	24252558	95.1
5µM_3	23419378	75	18875660	48	18043398	95.6
5µM_4	32224110	75	28173704	49	26907134	95.5
Total	352854966		303689516		289609594
