# Supplementary material for: Deciphering the dose-dependent effects of thymoquinone on cellular proliferation and transcriptomic changes in A172 glioblastoma cells
Source: PLoS One. 2025 Jan 28;20(1):e0318185. doi: 10.1371/journal.pone.0318185 (PMC11774404; doi:10.1371/journal.pone.0318185)
Supplement: S2 Table — Summary of Data Quality, filtration, and mapping of A172 glioblastoma cells under 25 μM and 50 μM treatment for 48 hours. (XLSX) [file pone.0318185.s010.xlsx]

## Sheet: Sheet1
S2 Table. Data Quality and Mapping Summary. Summary of Data Quality, filtration, and mapping of A172 glioblastoma cells under 25 µM and 50 µM treatment for 48 hours.
Sample Name	No. of Raw reads	Sequence length (bp)	No. of Filtered reads	GC %	No. of Uniquely mapped reads	Mapping percentage (uniquely mapped)
Control_1	25130818	150	24290286	49	23565022	97
Control_2	25777505	150	24913016	49	24114402	96.8
Control_3	33410551	150	32234977	50	31147688	96.6
Control_4	32672018	150	31528490	51	30598289	97
25_1	26172491	150	25239490	51	24503413	97.1
25_2	22745394	150	21912988	51	21237324	96.9
25_3	27897817	150	26923593	51	26150682	97.1
25_4	27645344	150	26669748	51	25939455	97.3
50_1	34224141	150	32984120	51	31931537	96.8
50_2	26024221	150	25093850	51	24287158	96.8
50_3	25164754	150	24237707	51	23445769	96.7
50_4	26134658	150	25166726	49	24347204	96.7
Total	332999712		321194991
