# Supplementary material for: Deciphering the dose-dependent effects of thymoquinone on cellular proliferation and transcriptomic changes in A172 glioblastoma cells
Source: PLoS One. 2025 Jan 28;20(1):e0318185. doi: 10.1371/journal.pone.0318185 (PMC11774404; doi:10.1371/journal.pone.0318185)
Supplement: S3 Table — The KEGG pathway enrichment table for the common downregulated genes in 25 and 50 μM TQ treatment for 48 hours on A172 cells. (XLSX) [file pone.0318185.s011.xlsx]

## Sheet: Sheet1
S3 Table. KEGG Pathway Enrichment for Common Downregulated Genes. The KEGG pathway enrichment table for the common downregulated genes in 25 and 50 µM TQ treatment for 48 hours on A172 cells.
Pathways	Fold Enrichment	No. of Genes	Pathway Genes	Genes
Beta-Alanine metabolism	7.802	4	31	ALDH3B1 UPB1 CSAD CARNS1
Mineral absorption	6.047	6	60	ATP1A2 ATP2B3 CYBRD1 ATP7B ATP1B2 SLC34A3
ECM-receptor interaction	5.497	8	88	COL9A3 ITGB6 COL1A2 THBS3 COL4A5 LAMA2 COL6A6 ITGA1
Arrhythmogenic right ventricular cardiomyopathy	5.497	7	77	PKP2 ITGB6 CACNA1D SGCD LAMA2 DMD ITGA1
Hypertrophic cardiomyopathy	5.375	8	90	TGFB2 TNNC1 ITGB6 CACNA1D SGCD LAMA2 DMD ITGA1
Protein digestion and absorption	5.284	9	103	ATP1A2 COL11A1 COL9A3 ATP1B2 COL5A1 COL1A2 COL4A5 MME COL6A6
Dilated cardiomyopathy	5.039	8	96	TGFB2 TNNC1 ITGB6 CACNA1D SGCD LAMA2 DMD ITGA1
Cardiac muscle contraction	4.865	7	87	ATP1A2 TNNC1 ATP1B2 CACNA1D COX6B2 MT-CYB MT-CO1
Focal adhesion	4.233	14	200	MYLK COL9A3 PDGFB MYL10 PDGFRB ITGB6 COL1A2 ILK THBS3 PDGFD COL4A5 LAMA2 COL6A6 ITGA1
Hippo signaling pathway	3.466	9	157	TGFB2 WNT5A GDF5 WNT2B GDF7 GDF6 PPP2R2B TGFBR2 FZD4
PI3K-Akt signaling pathway	3.075	18	354	LPAR2 FGF10 COL9A3 PDGFB IL2RB IL7 PDGFRB ITGB6 PPP2R2B COL1A2 THBS3 PDGFD GNG7 ERBB4 COL4A5 LAMA2 COL6A6 ITGA1
Calcium signaling pathway	3.023	12	240	MYLK ATP2B3 FGF10 PDGFB HTR2A P2RX1 PDGFRB HRH2 TNNC1 CACNA1D PDGFD ERBB4
Human papillomavirus infection	2.74	15	331	COL9A3 PDGFRB WNT5A ITGB6 WNT2B PPP2R2B COL1A2 THBS3 STAT2 FZD4 MAML2 COL4A5 LAMA2 COL6A6 ITGA1
