# Supplementary material for: Deciphering the dose-dependent effects of thymoquinone on cellular proliferation and transcriptomic changes in A172 glioblastoma cells
Source: PLoS One. 2025 Jan 28;20(1):e0318185. doi: 10.1371/journal.pone.0318185 (PMC11774404; doi:10.1371/journal.pone.0318185)
Supplement: S4 Table — The KEGG pathway enrichment table for the common upregulated genes in 25 and 50 μM TQ treatment for 48 hours on A172 cells. (XLSX) [file pone.0318185.s012.xlsx]

## Sheet: Sheet1
S4 Table. KEGG Pathway Enrichment for Common Upregulated Genes. The KEGG pathway enrichment table for the common upregulated genes in 25 and 50 µM TQ treatment for 48 hours on A172 cells.
Pathway	Fold Enrichment	No. Genes	Pathway Genes	Genes
Mucin type O-glycan biosynthesis	7.538	5	36	ST3GAL1 GALNT12 GALNT6 GCNT3 GCNT1
AGE-RAGE signaling pathway in diabetic complications	6.513	12	100	EDN1 SERPINE1 F3 CCND1 VEGFA IL1A EGR1 MAPK13 NOS3 PRKCE JUN THBD
Glycerolipid metabolism	5.428	6	60	DGKG MGLL LIPG GPAT3 PLPP4 PNLIPRP3
P53 signaling pathway	5.205	7	73	CD82 BBC3 CCND1 SFN SERPINE1 PMAIP1 GADD45A
Fluid shear stress and atherosclerosis	5.113	13	138	EDN1 HMOX1 PLAT VEGFA IL1A SDC1 ARHGEF2 KLF2 MAPK13 NOS3 FOS JUN THBD
ECM-receptor interaction	4.934	8	88	CD44 LAMC2 ITGA6 SDC1 TNN COL6A3 ITGA2 LAMB3
HIF-1 signaling pathway	4.482	9	109	EDN1 HMOX1 ANGPT4 SERPINE1 VEGFA HKDC1 HK1 NOS3 EIF4EBP1
Colorectal cancer	4.418	7	86	BBC3 CCND1 GADD45A PMAIP1 TGFA FOS JUN
Hematopoietic cell lineage	4.386	8	99	CD44 KITLG IL4R ITGA6 IL11 IL1A ITGA2 CD55
Small cell lung cancer	4.13	7	92	TRAF1 LAMC2 ITGA6 CCND1 GADD45A ITGA2 LAMB3
TNF signaling pathway	3.877	8	112	TRAF1 EDN1 ATF4 JUN LIFMAPK13 CXCL3 FOS
Apelin signaling pathway	3.54	9	138	PLAT SERPINE1 PRKCE CCND1 NOS3 GNGT2 EGR1 SPHK1 KLF2
Wnt signaling pathway	3.27	10	166	NFATC2 SFRP1 DVL1 CCND1 WNT5B LGR6 TLE3 FOSL1 JUN WNT7B
MAPK signaling pathway	3.138	17	294	KITLG ANGPT4 VEGFA DUSP4 GADD45A PGF IL1A ATF4 JUN DUSP5 FGF5 DUSP6 EPHA2 RASGRP3 MAPK13 TGFA FOS
