# Supplementary material for: Deciphering the dose-dependent effects of thymoquinone on cellular proliferation and transcriptomic changes in A172 glioblastoma cells
Source: PLoS One. 2025 Jan 28;20(1):e0318185. doi: 10.1371/journal.pone.0318185 (PMC11774404; doi:10.1371/journal.pone.0318185)
Supplement: S5 Table — Target genes and their respective primer sequences for qRT-PCR. (XLSX) [file pone.0318185.s013.xlsx]

## Sheet: Sheet1
S5 Table. qRT-PCR Primer Sequences. Target genes and their respective primer sequences for qRT-PCR.
Target Gene Symbol	Primer Sequence (5' to 3')
18S rRNA	Forward- AGAAACGGCTACCACATCCA
	Reverse- CACCAGACTTGCCCTCCA
WNT7B	Forward- CACAGAAACTTTCGCAAGTGG
	Reverse- GTACTGGCACTCGTTGATGC
CHAC1	Forward- GAACCCTGGTTACCTGGGC
	Reverse- CGCAGCAAGTATTCAAGGTTAT
DUSP5	Forward- TGTCGTCCTCACCTCGCTA
	Reverse- GGGCTCTCTCACTCTCAATCTTC
CD300A	Forward- CCCGAGAGGTCTTTTTCCGAG
	Reverse- CCAGCCCATGATGGTTCTGAT
